# Supplementary material for: Ion Dynamics at the Carbon Electrode/Electrolyte Interface: Influence of Carbon Nanotubes Types
Source: Materials (Basel). 2022 Mar 2;15(5):1867. doi: 10.3390/ma15051867 (PMC8912032; doi:10.3390/ma15051867)
Supplement: Supplementary file 1 [file materials-15-01867-s001.zip]

Archive with 1 entries (1 files):
- materials-1526641-supplementary.pdf
